# Supplementary material for: Distinct microbial community along the chronic oil pollution continuum of the Persian Gulf converge with oil spill accidents
Source: Sci Rep. 2021 May 31;11:11316. doi: 10.1038/s41598-021-90735-0 (PMC8166890; doi:10.1038/s41598-021-90735-0)
Supplement: Supplementary file 1 — Supplementary Table S1. [file 41598_2021_90735_MOESM1_ESM.xlsx]

## Sheet: Sampling point description
Sampling site/Abbreviation	Sampling date	Depth (m)	Geographical coordinates	Temperature (℃)	Dissolved Oxygen (mg/L)	pH	Electeric Conductivity (mS/cm)	Salinity (%)	Chlorophyll a (µg/L)
Hormuz water (HW)	2018-05-14	5	27.06112 N, 56.24636 E	29	7.2	7.9	53.4	3.5	0.244
Asaluyeh water (AW)	2018-05-16	5	27.31767 N, 52.32542 E	27	7.53	8.1	53.3	4	0.091
Khark water (KhW)	2018-09-12	5	29.13194 N, 50.18105 E	27	6.1	8.13	54.9	3.55	0.013
Hormuz sediment (HS)	2018-05-14	10	27.06112 N, 56.24636 E	29	NM (Not Measured)	8.8	26.6	1.32	NM (Not Measured)
Asaluyeh sediment (AS)	2018-05-16	20	27.31767 N, 52.32542 E	27	NM (Not Measured)	8.54	35.1	1.6	NM (Not Measured)
Khark sediment (KhS)	2018-09-12	10	29.13194 N, 50.18105 E	27	NM (Not Measured)	8.23	19.7	0.5	NM (Not Measured)

## Sheet: qPCR data
Sample name	Total prokaryotic 16S rRNA genes per ul of DNA extract	Number of 16S rRNA gene copies per domain per ul of DNA extract
		Bacteria	Percentage in total DNA extract (%)	Archaea	Percentage in total DNA extract (%)
Hormuz water (HW)	9.35 E+06	8.14 E+06 ± 5.9	87.05	1.21 E+06 ± 5.08	12.95
Asaluyeh water (AW)	6.115 E+06	5.65 E+06 ± 5.25	92.4	4.65 E+05 ± 4.34	7.6
Khark water (KhW)	1.404 E+07	1.35 E+07 ± 6.27	96.15	0.054 E+07 ± 4.52	3.85
Hormuz sediment (HS)	5.624 E+07	5.6 E+07 ± 6.08	99.57	0.024 E+07 ± 4.03	0.43
Asaluyeh sediment (AS)	10.95 E+05	8.11 E+05 ± 4.42	74.06	2.84 E+05 ± 4.35	25.94
Khark sediment (KhS)	5.885 E+05	5.55 E+05 ± 3.61	94.3	0.335 E+05 ± 2.98	5.7

## Sheet: Ionic content
Element	Hormoz Water	Asaluyeh Water	Khark Water	Hormoz sediment	Asaluyeh sediment	Khark sediment
Al (ppm)	0.22	0.63	0.1	47147	10865	1561
As (ppm)	<0.05	<0.05	<0.05	4.6	8.8	<0.1
Ba (ppm)	NM	NM	NM	155	40	33
Be (ppm)	<0.05	<0.05	<0.05	0.9	0.4	0.2
Ca (ppm)	458.3	458.9	494	>10%	>10%	>10%
Cl (mg/l)	15600	16800	17800	NM	NM	NM
Co (ppm)	<0.05	<0.05	<0.05	16.2	4.4	1.6
Cr (ppm)	NM	NM	NM	139	28	10
Cu (ppm)	1.58	1.4	<0.001	27	11	7
Fe (ppm)	0.2	0.17	<0.01	28592	8897	2320
K (ppm)	414	423.1	492	12656	3432	374
Li (ppm)	0.28	0.2	0.22	31	12	1
Mg (ppm)	1953.3	1983.8	1449	>2%	19718	10678
Mn (ppm)	0.15	0.12	<0.01	643	113	24
Na (ppm)	11389.6	11592.5	11503	16691	9504	5597
Ni (ppm)	0.14	0.11	0	113	31	11
P (ppm)	<0.005	<0.005	<0.01	616	1240	288
Pb (ppm)	<0.05	<0.05	<0.05	7	<1	<1
Rb (ppm)	<0.05	<0.05	0.64	46	8	<1
S (ppm)	NM	NM	NM	1694	3676	2813
Sr (ppm)	8.591	8.81	1.03	296	1403	3308
Ti (ppm)	NM	NM	NM	2960	622	83
U (ppm)	<0.05	<0.05	<0.05	1.3	4.1	2
Zn (ppm)	0.3	0.24	0.08	57	22	17
*NM (Not Neasured)
